# Supplementary material for: Trend and treatment outcomes of latent tuberculosis infection among migrant persons in Japan: retrospective analysis of Japan tuberculosis surveillance data
Source: BMC Infect Dis. 2021 Jan 9;21:42. doi: 10.1186/s12879-020-05712-1 (PMC7796533; doi:10.1186/s12879-020-05712-1)
Supplement: Supplementary file 2 — Additional file 2. Annual trend of LTBI notification by country of birth and age groups, 2007–2018. Excel file (.xls) showing the number of LTBI notifications by country of birth and age groups. [file 12879_2020_5712_MOESM2_ESM.xlsx]

## Sheet: Sheet1
	Foreign-born					Japan-born
	0-14	15-34	35-54	55+	TOTAL	0-14	15-34	35-54	55+	TOTAL
2007	45	85	21	1	152	961	1154	392	147	2654
2008	28	141	87	1	257	942	1446	1543	518	4449
2009	28	147	69	5	249	701	1188	1473	420	3782
2010	37	162	89	5	293	643	1447	1770	727	4587
2011	45	305	129	14	493	907	3010	3673	1874	9464
2012	34	266	175	12	487	833	2451	2987	1766	8037
2013	30	253	121	21	425	809	1487	2291	1887	6474
2014	17	312	175	19	523	714	1387	2300	2422	6823
2015	30	316	166	28	540	618	972	1835	2515	5940
2016	22	412	171	45	650	563	1043	1890	3003	6499
2017	26	468	224	39	757	579	806	1719	3140	6244
2018	22	678	216	47	963	572	868	1586	3267	6293
