# Supplementary material for: Trend and treatment outcomes of latent tuberculosis infection among migrant persons in Japan: retrospective analysis of Japan tuberculosis surveillance data
Source: BMC Infect Dis. 2021 Jan 9;21:42. doi: 10.1186/s12879-020-05712-1 (PMC7796533; doi:10.1186/s12879-020-05712-1)
Supplement: Supplementary file 3 — Additional file 3. Trend of LTBI notification by mode of detection, 2007–2018. Excel file (.xls) showing the number of LTBI notifications by mode of detection, 2007–2018. [file 12879_2020_5712_MOESM3_ESM.xlsx]

## Sheet: Sheet1
	Foreign-born					Japan-born
	Routine screening	Contact investigation	At hospital setting	Others	TOTAL	Routine screening	Contact investigation	At hospital setting	Others	TOTAL
2007	5	128	10	9	152	71	2194	186	203	2654
2008	12	229	7	9	257	140	3725	297	287	4449
2009	10	218	13	8	249	172	3115	291	204	3782
2010	12	251	13	17	293	227	3771	334	255	4587
2011	30	386	25	52	493	624	7518	598	724	9464
2012	38	384	36	29	487	751	6137	658	491	8037
2013	42	346	26	11	425	489	4764	861	360	6474
2014	36	421	37	29	523	556	4762	1155	350	6823
2015	37	440	39	24	540	446	3937	1267	290	5940
2016	45	522	48	35	650	433	4218	1479	369	6499
2017	52	587	72	46	757	404	3782	1753	305	6244
2018	111	734	78	40	963	426	3574	1988	305	6293
